# Supplementary material for: Managing Microbiota Activity of Apis mellifera with Probiotic (Bactocell®) and Antimicrobial (Fumidil B®) Treatments: Effects on Spring Colony Strength
Source: Microorganisms. 2024 Jun 6;12(6):1154. doi: 10.3390/microorganisms12061154 (PMC11205764; doi:10.3390/microorganisms12061154)
Supplement: Supplementary file 1 [file microorganisms-12-01154-s001.zip]

Archive with 1 entries (1 files):
- microorganisms-3016785-supplementary.pdf
